# Supplementary material for: Interventional pain management in dogs with lumbosacral stenosis: preliminary long-term clinical outcomes of combined foraminal and epidural injections with or without pulsed radiofrequency
Source: Front Vet Sci. 2026 Jan 12;12:1730491. doi: 10.3389/fvets.2025.1730491 (PMC12833525; doi:10.3389/fvets.2025.1730491)
Supplement: Supplementary file 2 [file Data_Sheet_2.xlsx]

## Sheet: Weight
Patient	Weight (kg)	Group
1	55.2	No-PRF
2	9.2	No-PRF
3	10.6	No-PRF
4	10	No-PRF
5	28.5	No-PRF
6	28.6	No-PRF
7	46.6	No-PRF
8	23.8	No-PRF
9	11.5	No-PRF
10	12	PRF
11	37	PRF
12	30.4	PRF
13	15	PRF
14	18.4	PRF
15	28.9	PRF
16	24.3	PRF
17	21.1	PRF
18	12	PRF

## Sheet: Pain 
Patient	Baseline	First	Second
1	Moderate	Not present	Not present
2	Moderate	Not present	Not present
3	Moderate	Not present	Not present
4	Moderate	Not present	Not present
5	Severe	Mild	n/a
6	Severe	Mild	Not present
7	Severe	Moderate	n/a
8	Moderate	Not present	Not present
9	Severe	Not present	Not present
10	Severe	Not present	Not present
11	Moderate	Not present	Not present
12	Severe	Not present	Not present
13	Severe	Mild	Not present
14	Severe	Not present	Mild
15	Severe	Mild	Not present
16	Severe	Mild	Not present
17	Moderate	Not present	Not present
18	Moderate	Not present	Not present

## Sheet: CBPI 
Patient	0	1	2	3	4	5	6	7	8	9	10	11	12	13	14	15	16	17	18	19	20	21	22	23	24
1	59								6							9							6
2	6				0
3	23				0					14
4	58					11						5								4
5	64					60
6	49					22						4
7	70							58													59
8	42					26
9	36					5						8								6
10	34				16													0
11	47								21						7						6
12	18						4											1
13	39				21							5				0								0
14	79						0				51					25					25
15	47					27						31
16	94											66				44							35
17	79				69							27					12
18	44				28						15									38

## Sheet: QoL
Patient	Baseline	First	Second
1	Good	Very good	Very good
2	Very good	Excellent	Excellent
3	Good	Very good	Very good
4	Good	Very good	Very good
5	Fair	Fair	n/a
6	Good	Very good	Very good
7	Good	Good	Good
8	Good	Very good	Very good
9	Good	Very good	Very good
10	Good	Good	Excellent
11	Good	Very good	Excellent
12	Good	Excellent	Excellent
13	Fair	Very good	Very good
14	Poor	Very good	Good
15	Fair	Good	Good
16	Poor	Good	Good
17	Very good	Excellent	Excellent
18	Fair	Fair	Fair
